# Supplementary material for: Autophagy Function and Benefits of Autophagy Induction in Models of Spinocerebellar Ataxia Type 3
Source: Cells. 2023 Mar 14;12(6):893. doi: 10.3390/cells12060893 (PMC10047838; doi:10.3390/cells12060893)
Supplement: Supplementary file 1 [file cells-12-00893-s001.zip]

Archive with 1 entries (1 files):
- cells-2131818-supplementary.pdf
